# Supplementary material for: Impact of merging commercial breeding lines on the genetic diversity of Landrace pigs
Source: Genet Sel Evol. 2019 Oct 29;51:60. doi: 10.1186/s12711-019-0502-6 (PMC6819590; doi:10.1186/s12711-019-0502-6)
Supplement: Supplementary file 2 — Additional file 2: Table S1. Outlier SNPs identified (q-value ≤ 0.05) by BayeScan in the pairwise comparison between the current TN and the six former lines. SNP ID, SNP identifier; Chromosome, chromosome number; Position, position on the chromosome; prob, posterior probabilities; log10(PO), the logarithm to 10 of Posterior Odds; qval, q-value the threshold for significance of signatures of selection; alpha, a locus-specific component indicating the strength and direction of selection, a positive value of alpha suggests diversifying selection, whereas negative values suggest balancing or purifying selection; fst, fixation index; RS ID, accession number of the SNP; Gene Name (5 kb upstream/downstream), name of a gene that is located within 10 kb (5 kb downstream/upstream) of the SNP outlier; GO BP (GO-slim), Gene Ontology slim biological process term; General Term GO BP, general Gene Ontology biological process term. [file 12711_2019_502_MOESM2_ESM.xlsx]

## Sheet: general
Additional File S1 . Outlier SNPs identified (q-value ≤ 0.05) by BayeScan in the pairwise comparison between the current TN and the six former lines.a
a	SNP ID, SNP identifier; Chromosome, chromosome number; Position, position on the chromosome; prob, posterior probabilities; log10(PO), the logarithm to 10 of Posterior Odds; qval, q-value the threshold for significance of signatures of selection; alpha, a locus-specific component indicating the strength and direction of selection, a positive value of alpha suggests diversifying selection, whereas…

## Sheet: CNF-TN_005
SNP ID	Chromosome	Position	prob	log10(PO)	qval	alpha	fst	RS ID	Consequence type	Gene Name	Gene Name (5 kb upstream/downstream)	GO BP (go-slim)	General Term GO BP
ASGA0093727	2	124582213	0.9998	3.6988	0.00010002	1.9902	0.24524	rs81312708	intergenic variant
ALGA0047457	8	34360370	0.9996	3.3977	0.00020004	1.7676	0.213	rs81399513	intron variant	ENSSSCG00000008799		muscle contraction	system process
ALGA0030734	5	14626476	0.9994	3.2215	0.00040008	1.7579	0.21213	rs81382607	intergenic variant
MARC0020231	13	194470218	0.9994	3.2215	0.00040008	1.9334	0.23758	rs80914478
WU_10_2_13_195974834	13	195974834	0.9994	3.2215	0.00040008	1.9027	0.2329	rs337128906	intergenic variant
WU_10_2_11_51848186	11	51848186	0.9992	3.0965	0.00045723	1.7359	0.20933	rs345835786	intergenic variant						ENSSSCG00000039497
H3GA0037753	13	193705706	0.9986	2.8532	0.0006668	1.8639	0.22801	rs81441847	intergenic variant
H3GA0053914	13	193793634	0.9986	2.8532	0.0006668	1.8241	0.22191	rs81347240	intergenic variant
H3GA0037751	13	193596191	0.9984	2.7951	0.00076015	1.8451	0.22497	rs81441838	intergenic variant
WU_10_2_13_193551405	13	193551405	0.9976	2.6187	0.0011387	1.7996	0.2191	rs320250837	intergenic variant
ALGA0073287	13	194292500	0.9976	2.6187	0.0011387	1.8257	0.22265	rs81441862	intergenic variant
MARC0097508	13	196562225	0.9976	2.6187	0.0011387	1.802	0.21927	rs81276448	intergenic variant
ALGA0073310	13	194952498	0.9974	2.5838	0.0012431	1.806	0.21978	rs81441894	intergenic variant
ASGA0059591	13	195638599	0.9966	2.467	0.0013869	1.7891	0.21742	rs80942384	intergenic variant
ALGA0073279	13	193656425	0.9962	2.4185	0.0016709	1.7922	0.21785	rs81441842	intergenic variant
ASGA0060244	13	215250984	0.9962	2.4185	0.0016709	1.7964	0.21911	rs81443092	intergenic variant
WU_10_2_13_195033564	13	195033564	0.996	2.3961	0.0018004	1.8169	0.22134	rs325602153	intergenic variant
ALGA0117661	2	125009891	0.9954	2.3352	0.0019478	1.8121	0.22101	rs81474942	intergenic variant
ALGA0011860	2	10999714	0.9948	2.2816	0.0023914	1.5779	0.18868	rs81361507	intergenic variant
H3GA0037773	13	196294139	0.9948	2.2816	0.0023914	1.7627	0.21432	rs80995840	intergenic variant
DRGA0013341	13	196318791	0.9948	2.2816	0.0023914	1.7772	0.21604	rs81298667	intergenic variant
ALGA0122724	13	196766412	0.9946	2.2652	0.0025222	1.7897	0.21813	rs81316056	intergenic variant
ALGA0073208	13	192379590	0.994	2.2191	0.0026672	1.7725	0.2159	rs80846717	upstream gene variant
ASGA0096753	13	196443452	0.9922	2.1044	0.0028726	1.7788	0.21667	rs81478351	intergenic variant
WU_10_2_4_13511551	4	13511551	0.9896	1.9783	0.0031622	1.5493	0.18532	rs340361815	intergenic variant
ASGA0050824	11	51753871	0.9806	1.7036	0.0037637	1.5543	0.18717	rs80888658	intergenic variant
H3GA0042255	14	131784048	0.9798	1.6857	0.0043509	1.4793	0.17686	rs80891878	intergenic variant
WU_10_2_5_73660856	5	73660856	0.9792	1.6727	0.0049182	1.603	0.194	rs340863616	intergenic variant
ASGA0059557	13	193178747	0.9788	1.6643	0.0054611	1.6447	0.19942	rs81441819	intergenic variant
WU_10_2_15_32958696	15	32958696	0.9772	1.632	0.0060206	1.643	0.19943	rs327459746	intergenic variant
ALGA0062207	11	51350481	0.977	1.6281	0.0065513	1.5615	0.18819	rs80980362	intergenic variant
H3GA0037735	13	192635701	0.9754	1.5982	0.0070984	1.6489	0.20053	rs81441738	intergenic variant
WU_10_2_1_290997545	1	290997545	0.97479	1.5874	0.0076309	1.6228	0.19723	rs318675831	intergenic variant
ALGA0106209	3	26913735	0.97459	1.5839	0.0081388	1.4623	0.17496	rs81333672	intron variant	GDE1			metabolic process
ASGA0059526	13	192272753	0.96879	1.492	0.0087795	1.613	0.196	rs80889548	intergenic variant
MARC0073289	6	110866392	0.96819	1.4834	0.0094019	1.6383	0.20001	rs81259451	intergenic variant
ALGA0073223	13	192845387	0.96659	1.4614	0.010034	1.6326	0.19893	rs81441762	intergenic variant
ASGA0102201	13	191971388	0.96539	1.4455	0.011262	1.5972	0.19382	rs81323466	intergenic variant
ALGA0073201	13	192288670	0.96539	1.4455	0.011262	1.5826	0.19203	rs80910546	intron variant	ENSSSCG00000012012		unmapped
ALGA0018913	3	52341746	0.96499	1.4404	0.011841	1.578	0.1917	rs81370210	intergenic variant
WU_10_2_5_74509810	5	74509810	0.96399	1.4277	0.012417	1.5992	0.19452	rs333687615	upstream gene variant		LRRK2		cell communication
WU_10_2_5_73622084	5	73622084	0.96219	1.4057	0.013007	1.5546	0.1887	rs339365084	intergenic variant
H3GA0046599	16	52206927	0.96159	1.3986	0.013585	1.5844	0.19285	rs81459605	intergenic variant
WU_10_2_15_50181695	15	50181695	0.95719	1.3495	0.014234	1.5533	0.18908	rs322128387	intergenic variant
WU_10_2_5_110330840	5	110330840	0.95399	1.3167	0.014925	1.5728	0.19223	rs326806224	Intron variant	LARGE1		protein O-linked glycosylation	skeletal muscle function and regeneration
WU_10_2_12_22422715	12	22422715	0.95359	1.3128	0.015595	1.5551	0.18941	rs329714481	intron variant	CDC6		DNA replication checkpoint G2/M transition of mitotic cell cycle mitotic DNA integrity checkpoint mitotic nuclear division negative regulation of mitotic cell cycle phase transition regulation of G2/M transition of mitotic cell cycle signal transduction	cell cycle
ALGA0073188	13	192229132	0.95179	1.2954	0.016274	1.551	0.18914	rs81441710	intergenic variant
ALGA0110171	13	192020407	0.95119	1.2898	0.016938	1.5708	0.19192	rs81478580	intergenic variant
MARC0025990	13	191713636	0.94899	1.2696	0.01762	1.521	0.18513	rs81293694	intergenic variant
ASGA0083561	6	81069855	0.94699	1.252	0.018313	1.5296	0.18657	rs81338256	Downstream gene variant		LAPTM5		cell cycle
ASGA0019375	4	39422395	0.94659	1.2485	0.018988	1.5414	0.18789	rs80863225	intergenic variant
WU_10_2_15_49999726	15	49999726	0.94459	1.2316	0.019676	1.5291	0.1871	rs344954589	upstream gene variant	ENSSSCG00000020566		unmapped
WU_10_2_15_49994003	15	49994003	0.94399	1.2267	0.020997	1.5237	0.18564	rs337417984	intergenic variant
WU_10_2_15_50139797	15	50139797	0.94399	1.2267	0.020997	1.5297	0.18657	rs322563560	intergenic variant
ALGA0073175	13	191760166	0.94379	1.2251	0.021626	1.5473	0.18911	rs81441684	intergenic variant
MARC0012871	3	107675679	0.94239	1.2137	0.022257	1.4036	0.16987	rs81273933	intron variant	ENSSSCG00000025389		unmapped
DRGA0004116	3	107669187	0.93879	1.1857	0.022929	1.4007	0.16995	rs81299323	Intron variant	ENSSSCG00000025389		unmapped
WU_10_2_15_32835627	15	32835627	0.93439	1.1535	0.023652	1.5029	0.18431	rs336290137	intergenic variant
ALGA0084620	15	33013541	0.93259	1.1409	0.024382	1.4894	0.1824	rs81452153	intergenic variant
WU_10_2_11_27448603	11	27448603	0.93179	1.1354	0.0251	1.4924	0.18272	rs339489139	intergenic variant
WU_10_2_4_13474016	4	13474016	0.93159	1.1341	0.025799	1.3505	0.16372	rs344129819	intergenic variant
ALGA0044273	7	109307501	0.92979	1.122	0.026504	1.502	0.18427	rs80795811	intron variant	ENSSSCG00000027643		unmapped
WU_10_2_3_119408426	3	119408426	0.92639	1.0998	0.02724	1.3955	0.17007	rs334217613	intron variant	CIB4		calcium-mediated signaling
WU_10_2_10_7613194	10	7613194	0.92559	1.0948	0.027966	1.4764	0.18055	rs331404439	intergenic variant
WU_10_2_16_53774291	16	53774291	0.92498	1.091	0.028678	1.4627	0.17884	rs330823517	intergenic variant
WU_10_2_5_14583490	5	14583490	0.92218	1.0738	0.029412	1.3361	0.16244	rs334087122	intergenic variant
WU_10_2_16_53827756	16	53827756	0.92118	1.0677	0.030138	1.4844	0.18212	rs323384254	intergenic variant
H3GA0016741	5	71496875	0.92058	1.0642	0.030853	1.4752	0.18128	rs80870844	intergenic variant
ASGA0103553	3	107790011	0.91778	1.0478	0.031586	1.341	0.16328	rs81303349	intron variant	GALM		glucose metabolic process organic substance catabolic process small molecule catabolic process	metabolic process
ALGA0062008	11	44061466	0.91458	1.0297	0.032344	1.335	0.16297	rs80833390	intergenic variant
WU_10_2_14_2380996	14	2380996	0.91378	1.0252	0.033093	1.4437	0.17725	rs340268011	intergenic variant	ENSSSCG00000027841		unmapped			-
MARC0034266	2	124975330	0.90718	0.99006	0.033911	1.2942	0.15802	rs81228010	intergenic variant
ALGA0044278	7	109349209	0.90638	0.98595	0.035503	1.447	0.17814	rs80847916	intergenic variant
ALGA0062007	11	44023659	0.90638	0.98595	0.035503	1.3253	0.16209	rs80932616	intergenic variant
2_11410581	2	11410581	0.90538	0.98085	0.036281	1.3365	0.16351	rs322262036	Downstream gene variant		ENSSSCG00000028250	unmapped
WU_10_2_15_33811257	15	33811257	0.89918	0.9503	0.037119	1.4238	0.17572	rs327158534	intergenic variant
WU_10_2_9_40475014	9	40475014	0.89838	0.94648	0.038752	1.3304	0.16361	rs334365189	intron variant	RAB39A		Ras protein signal transduction intracellular protein transport	intracellular transport
WU_10_2_16_21697990	16	21697990	0.89838	0.94648	0.038752	1.3131	0.16124	rs340747048	intergenic variant
WU_10_2_16_54576984	16	54576984	0.89798	0.94458	0.039543	1.4264	0.17618	rs322380139	intergenic variant
WU_10_2_9_40407637	9	40407637	0.89738	0.94174	0.040322	1.3301	0.16359	rs319444572	intron variant	SLC35F2
ALGA0110804	11	51885594	0.89678	0.93892	0.041089	1.3193	0.1622	rs81339140	intergenic variant				transmembrane transport
ALGA0114731	1	122296407	0.89558	0.93332	0.041852	1.4125	0.17452	rs81343757
WU_10_2_16_21840246	16	21840246	0.89338	0.92319	0.042623	1.308	0.16086	rs339866300	intergenic variant
WU_10_2_2_11135921	2	11135921	0.89318	0.92228	0.043378	1.2609	0.15497	rs55619454	3 prime UTR variant		TCN1		intracellular transport
DIAS0004592	5	64544775	0.89178	0.91594	0.044132	1.42	0.17598	rs335812200	intron variant	CLEC7A	CLEC1A		cell cell signaling / immune
WU_10_2_14_91872355	14	91872355	0.89058	0.91057	0.044883	1.2931	0.1593	rs319290066	intergenic variant
ASGA0069181	15	34311651	0.88758	0.89735	0.04565	1.3898	0.1723	rs81452266	intergenic variant
WU_10_2_16_53551166	16	53551166	0.88718	0.89561	0.046405	1.4053	0.17401	rs319640938	intergenic variant
ASGA0050599	11	32491185	0.88338	0.87936	0.047948	1.2323	0.15181	rs80794101	intergenic variant
H3GA0046625	16	54069872	0.88338	0.87936	0.047948	1.3916	0.17246	rs81459723	intergenic variant
WU_10_2_14_129019319	14	129019319	0.87998	0.8652	0.048731	1.2535	0.15475	rs333729602	intergenic variant
WU_10_2_10_3962601	10	3962601	0.86657	0.81256	0.049642	1.2174	0.15086	rs343750754	intergenic variant

## Sheet: DL_TN_005
SNP ID	Chromosome	Position	prob	log10(PO)	qval	alpha	fst	RS ID	Consequence type	Gene Name	Gene Name (5 kb upstream/downstream)	GO BP (go-slim)	General Term GO BP
ALGA0108791	9	70525626	0.9992	3.0965	0.00080016	1.7719	0.25051	rs81336752	intergenic variant
WU_10_2_18_46685250	18	46685250	0.999	2.9995	0.00090018	1.6305	0.22599	rs321164076	intron variant	GARS		cellular amino acid metabolic process formation of translation initiation ternary complex tRNA metabolic process translational elongation translational termination	metabolic process
WU_10_2_5_94082010	5	94082010	0.9986	2.8532	0.0010669	1.6903	0.23589	rs325441768	intergenic variant
MARC0021747	8	24600093	0.998	2.698	0.0013003	1.552	0.21383	rs81290988	intergenic variant
ASGA0097745	1	19585039	0.9964	2.442	0.0017604	1.7403	0.24559	rs81317775	intergenic variant
ALGA0046986	8	24586876	0.996	2.3961	0.0024005	1.5974	0.22108	rs81407122	intergenic variant
DIAS0000500	12	20271030	0.996	2.3961	0.0024005	1.6885	0.237	rs328293988	This variant has been flagged
ASGA0041798	9	15403981	0.9948	2.2816	0.0027506	1.6959	0.23857	rs81420072	intergenic variant
WU_10_2_12_52449935	12	52449935	0.994	2.2191	0.0031117	1.5049	0.20703	rs318504910	upstream gene variant		SPNS2; SPNS3
ASGA0041803	9	15211706	0.993	2.1518	0.0035007	1.6929	0.23885	rs81420099
DIAS0000118	12	20266930	0.9922	2.1044	0.0038917	1.6749	0.23555	rs325261537	intron variant	BECN1	WNK4	Atg1/ULK1 kinase complex assembly autophagosome assembly cellular response to nitrogen starvation late endosome to vacuole transport protein localization to vacuole transmembrane transport vacuolar protein processing	cell communication	import into cell intracellular signal transduction ion homeostasis negative regulation of transport positive regulation of ion transmembrane transporter activity regulation of potassium ion transmembrane transport regulation of sodium ion transport system process	intracellular transport
ALGA0097930	18	37613752	0.9902	2.0044	0.0043842	1.5058	0.20786	rs81468780	intergenic variant
ASGA0089069	14	20403352	0.9866	1.8669	0.0055725	1.6003	0.22398	rs80911836	intergenic variant
ALGA0116124	18	46399533	0.9814	1.7222	0.0064413	1.4703	0.20283	rs81345535	intergenic variant
ASGA0090003	18	46396446	0.9802	1.6946	0.0072765	1.4731	0.20389	rs81479359	intergenic variant
ASGA0079545	18	37554221	0.97419	1.5769	0.0083664	1.4502	0.20077	rs81468773	intergenic variant
ASGA0010702	2	88179475	0.97099	1.5247	0.009513	1.4112	0.19469	rs81360473	intergenic variant
MARC0090699	3	134660431	0.96999	1.5096	0.011562	1.3956	0.19252	rs81272059	intron variant	NOL10		maturation of SSU-rRNA from tricistronic rRNA transcript (SSU-rRNA, 5.8S rRNA, LSU-rRNA)	gene expression
MARC0077330	13	91688478	0.96999	1.5096	0.011562	1.4087	0.19457	rs81262126	intergenic variant
ALGA0098207	18	46605249	0.96779	1.4778	0.012545	1.4375	0.19938	rs81469512	intron variant	MINDY4		protein K48-linked deubiquitination	metabolic process
MARC0009278	9	15459799	0.96699	1.4668	0.013475	1.5349	0.21559	rs81246562
ASGA0038656	8	36658394	0.96679	1.4641	0.01512	1.5304	0.2146	rs81399809	intergenic variant
WU_10_2_9_115593688	9	115593688	0.96679	1.4641	0.01512	1.4569	0.20255	rs326414017	intergenic variant
ASGA0001755	1	29634941	0.96499	1.4404	0.015915	1.386	0.19106	rs81351590	intergenic variant
ASGA0097057	2	8244738	0.95999	1.3801	0.016842	1.5254	0.21575	rs81316921	upstream gene variant		SNORD30; SNORD22; SNORD29; SNORD26; SNORD31; SNORD27 ;SNORD28; SNORD22 (=snoRNA)	unmapped
MARC0064190	1	28640879	0.95519	1.3287	0.018839	1.4001	0.19492	rs80889720	upstream gene variant		REPS1	endocytosis intracellular protein transport nervous system process neurotransmitter secretion	intracellular transport
DRGA0009854	9	139492290	0.95519	1.3287	0.018839	1.3751	0.19069	rs339122633	intergenic variant
ALGA0078562	14	73574435	0.95279	1.305	0.019818	1.3796	0.1919	rs80840188	Intergenic variant
DIAS0004578	14	70192526	0.95239	1.3011	0.020744	1.3596	0.18861	rs330885688	intron variant	ENSSSCG00000010218		unmapped
ALGA0098232	18	46721915	0.95059	1.2842	0.021669	1.3893	0.19331	rs81469601	intron variant	GARS		cellular amino acid metabolic process formation of translation initiation ternary complex tRNA metabolic process translational elongation translational termination	metabolic process
MARC0103250	8	35892229	0.95039	1.2823	0.022542	1.3455	0.18642	rs81280134	intergenic variant
H3GA0001153	1	28587229	0.94839	1.2643	0.023423	1.4142	0.19723	rs80998995	upstream gene variant		ABRACL	actin filament-based process regulation of actin filament-based process	(cell) development/differentiation
WU_10_2_6_132010759	6	132010759	0.94719	1.2537	0.024287	1.4989	0.21169	rs327955408	intergenic variant
ALGA0014269	2	89373197	0.94359	1.2234	0.025205	1.3334	0.1852	rs81360741	intergenic variant
WU_10_2_18_46776814	18	46776814	0.93899	1.1872	0.0262	1.3447	0.18686	rs81501199	intergenic variant
ALGA0054284	9	105590000	0.93639	1.1679	0.027211	1.3091	0.18153	rs81414575	intergenic variant
ASGA0044062	9	105612360	0.92819	1.1114	0.028385	1.2998	0.18152	rs81414576	intergenic variant
ALGA0078420	14	69790238	0.92338	1.0811	0.029621	1.3234	0.18542	rs80943509	intergenic variant
MARC0011056	11	8083757	0.91838	1.0512	0.030921	1.409	0.19976	rs80789184	intergenic variant
ASGA0090632	11	23956174	0.91598	1.0375	0.032216	1.2761	0.17843	rs81308989	intergenic variant
ALGA0066401	12	42685899	0.91318	1.022	0.033516	1.3243	0.18676	rs81434931	intergenic variant
WU_10_2_1_19267819	1	19267819	0.90718	0.99006	0.034895	1.2664	0.1778	rs320845111	intergenic variant	UST			cellular processes
WU_10_2_15_55188321	15	55188321	0.90658	0.98697	0.036225	1.2672	0.1778	rs327157548	intergenic variant
ALGA0054292	9	106524655	0.90438	0.97581	0.037545	1.2534	0.17597	rs81414616	intergenic variant
ASGA0041802	9	15435514	0.90238	0.96585	0.038851	1.2934	0.18276	rs81420083	intergenic variant
MARC0022036	2	963130	0.89878	0.94839	0.040178	1.2949	0.18324	rs81291529	Intergenic variant
WU_10_2_6_4320269	6	4320269	0.88978	0.90701	0.041637	1.3522	0.19324	rs319925761	intergenic variant
H3GA0024069	8	2139138	0.88578	0.88957	0.044541	1.3475	0.19288	rs81403785
ALGA0097920	18	37379919	0.88578	0.88957	0.044541	1.2497	0.17696	rs81468759	intergenic variant
DRGA0013951	14	68196574	0.88538	0.88786	0.045915	1.2463	0.1762	NULL	Intron variant	CCDC6
WU_10_2_6_4204135	6	4204135	0.87558	0.84739	0.047425	1.3299	0.1909	rs318406977	intron variant	KIAA0513
ASGA0050339	11	23991998	0.86997	0.82548	0.048983	1.1982	0.17046	rs81430453	intergenic variant

## Sheet: DN_TN_005
SNP ID	Chromosome	Position	prob	log10(PO)	qval	alpha	fst	RS ID	Consequence type	Gene Name	Gene Name (5 kb upstream/downstream)	GO BP (go-slim)	General Term GO BP
ASGA0082932	12	42812890	0.9998	3.6988	0.00020004	1.8662	0.34014	rs81334560	intergenic variant
WU_10_2_8_136167379	8	136167379	0.9988	2.9202	0.00070014	1.8131	0.3318	rs343921237	intergenic variant
WU_10_2_4_97726829	4	97726829	0.9948	2.2816	0.0022004	1.7292	0.31865	rs320176641	intron variant	CD48		MAPK cascade cell adhesion cell-cell signaling immune system process	immune
H3GA0033729	12	17767744	0.9932	2.1644	0.0033507	1.6625	0.30822	rs81440983	intergenic variant
ALGA0084385	15	26598551	0.993	2.1518	0.0040808	1.6945	0.31364	rs80986858	intergenic variant
DIAS0000554	7	39254889	0.991	2.0417	0.004901	1.6652	0.30882	rs336430415	synonymous variant	GLO1			metabolic process
WU_10_2_12_45953608	12	45953608	0.9904	2.0135	0.0055725	1.5364	0.28878	rs320281335	splice region variant	KSR1			cell communication
MARC0042736	4	26939095	0.989	1.9537	0.0062513	1.6559	0.30759	rs80962215	intergenic variant
ALGA0113286	8	142733110	0.9872	1.8871	0.0069792	1.6657	0.30909	rs81342023	intergenic variant
ASGA0066073	14	120063463	0.984	1.7888	0.0078816	1.6042	0.29988	rs80840231	intron variant	GOT1		cellular amino acid biosynthetic process	metabolic process
ALGA0010839	1	304533053	0.9834	1.7725	0.0086745	1.6055	0.29999	rs81352938	intergenic variant
WU_10_2_10_28081008	10	28081008	0.9828	1.7568	0.0093852	1.6215	0.30255	rs329153176	intergenic variant
ASGA0068973	15	26551247	0.9824	1.7467	0.010017	1.6224	0.30274	rs80853498	intergenic variant
ASGA0019102	4	30325682	0.9822	1.7417	0.010574	1.5992	0.2992	rs81381564	missense variant	PKHD1L1
ASGA0095686	9	40056150	0.97339	1.5633	0.011642	1.5472	0.29152	rs81315160
ALGA0024507	4	36107031	0.97319	1.56	0.01259	1.5671	0.29449	rs80875556	intron variant	ENSSSCG00000026756		unmapped
MARC0040560	5	13584691	0.97259	1.5501	0.013462	1.5629	0.294	rs80929389	intergenic variant
MARC0088257	5	13582522	0.96999	1.5096	0.014381	1.5502	0.29206	rs80953656	intergenic variant
ASGA0103153	5	60497826	0.96899	1.4949	0.015256	1.5978	0.29976	rs81324582	intron variant	ENSSSCG00000027460		unmapped
WU_10_2_12_45821736	12	45821736	0.96759	1.4751	0.016113	1.4315	0.27393	rs325968032	intergenic variant
WU_10_2_10_24288423	10	24288423	0.96719	1.4696	0.016908	1.5152	0.2869	rs346388732	intergenic variant
ALGA0024496	4	36059920	0.96679	1.4641	0.018325	1.5278	0.28903	rs80804457	Downstream gene variant		ENSSSCG00000026756	unmapped
SIRI0000262	5	60541361	0.96679	1.4641	0.018325	1.5475	0.29201	rs338902690	intron variant	ENSSSCG00000027460		unmapped
WU_10_2_4_27913643	4	27913643	0.96119	1.3939	0.019179	1.4949	0.28406	rs330566874	intergenic variant
DRGA0004641	4	27832880	0.95879	1.3667	0.02006	1.5123	0.28695	rs80936007	Intergenic variant
H3GA0018237	6	70996798	0.95199	1.2973	0.021135	1.5025	0.28548	rs81388748	intergenic variant
ALGA0015457	2	124468469	0.94939	1.2732	0.022227	1.4801	0.28228	rs81363688	intergenic variant	-
M1GA0007896	5	69204851	0.94059	1.1995	0.023555	1.4564	0.27896	rs81384894	Splice region variant		TSPAN11	cell surface receptor signaling pathway	cellular processes
H3GA0039173	14	18583515	0.93639	1.1679	0.024936	1.4593	0.27983	rs80896204	intergenic variant
ALGA0075774	14	18567030	0.93279	1.1423	0.026345	1.446	0.27788	rs80861377	intergenic variant
DRGA0008904	8	140460312	0.92999	1.1233	0.027754	1.4521	0.27887	rs320728628	intergenic variant
ALGA0104951	12	42865678	0.92398	1.0848	0.029262	1.4258	0.27521	rs81332191	intergenic variant
WU_10_2_12_15126796	12	15126796	0.92138	1.0689	0.030758	1.409	0.27269	rs324663859	intron variant	DDX42			cellular processes
ALGA0104396	2	127149967	0.91638	1.0398	0.033778	1.3855	0.26927	rs81474738	intergenic variant
MARC0101247	3	22772065	0.91638	1.0398	0.033778	1.3738	0.26725	rs81279141	intron variant	CACNG3		action potential endosome to lysosome transport establishment of protein localization to vacuole glutamate receptor signaling pathway intracellular protein transport membrane invagination nervous system process peptide metabolic process positive regulation of synaptic transmission protein localization to cell periphery protein localization to lysosome protein localization to membrane protein loca…	intracellular transport
WU_10_2_1_308407845	1	308407845	0.90798	0.9942	0.035396	1.3887	0.27006	rs333554305	intergenic variant
WU_10_2_10_27921765	10	27921765	0.90758	0.99213	0.036937	1.3929	0.27089	rs336583729	intergenic variant
ALGA0026460	4	94810321	0.90658	0.98697	0.038423	1.3845	0.26942	rs80905406	intergenic variant
WU_10_2_6_135242142	6	135242142	0.90618	0.98493	0.039844	1.372	0.26758	rs319373989	intergenic variant
ASGA0066790	14	137286971	0.90358	0.9718	0.041258	1.3657	0.26661	rs80843563	intergenic variant
ALGA0105608	6	60227396	0.90278	0.96783	0.042623	1.3868	0.27018	rs81332957
H3GA0013427	4	98568480	0.90258	0.96684	0.043928	1.2829	0.25383	rs81382324	Downstream gene variant		CFAP45
DRGA0008955	8	143055109	0.90198	0.96388	0.045186	1.3897	0.27061	rs81301499	intergenic variant
ALGA0118319	6	60126478	0.89918	0.9503	0.04645	1.3753	0.26833	rs81325198	downstream gene variant		ssc-mir-4331	unmapped
ALGA0120805	12	42934755	0.89758	0.94269	0.047694	1.2278	0.24594	rs81328277	intergenic variant
WU_10_2_6_60314300	6	60314300	0.89738	0.94174	0.048888	1.354	0.26524	rs322090287	intergenic variant

## Sheet: FL_TN_005
SNP ID	Chromosome	Position	prob	log10(PO)	qval	alpha	fst	RS ID	Consequence type	Gene Name	Gene Name (5 kb upstream/downstream)	GO BP (go-slim)	General Term GO BP
WU_10_2_2_119013285	2	119013285	0.9994	3.2215	0.00060012	2.0797	0.25917	rs327489324	intergenic variant
ALGA0112209	9	152721565	0.994	2.2191	0.0033007	1.8881	0.22856	rs81340759	intergenic variant
WU_10_2_2_79760743	2	79760743	0.9792	1.6727	0.0091352	1.7872	0.21439	rs328620133	intergenic variant
WU_10_2_9_41975518	9	41975518	0.979	1.6685	0.012102	1.7736	0.21236	rs339176048	intergenic variant
WU_10_2_16_67030505	16	67030505	0.9778	1.6438	0.014123	1.7596	0.21052	rs324791513	intergenic variant
WU_10_2_2_79513438	2	79513438	0.97439	1.5804	0.016037	1.7886	0.21625	rs344558579	Upstream gene variant
WU_10_2_16_81210359	16	81210359	0.97419	1.5769	0.017432	1.5888	0.18376	rs343898124	intergenic variant
WU_10_2_16_67049273	16	67049273	0.97359	1.5667	0.018554	1.743	0.20911	rs336468593	intergenic variant
WU_10_2_6_2148181	6	2148181	0.96539	1.4455	0.020337	1.7304	0.20676	rs334999151	intergenic variant
ASGA0008667	2	5885232	0.95819	1.3602	0.022484	1.5487	0.18036	rs81357857	upstream gene variant		KCNK7,; EHBP1L1	regulation of membrane potential	intracellular transport	actin cytoskeleton organization	intracellular transport
WU_10_2_6_9942061	6	9942061	0.95379	1.3147	0.024641	1.6923	0.20361	rs339259381	intron variant	VAT1L			metabolic process
M1GA0002294	2	3720488	0.95219	1.2992	0.026572	1.6718	0.20001	rs81355784
ASGA0048122	10	51865961	0.95179	1.2954	0.028236	1.5408	0.17981	rs81425027	intergenic variant
MARC0028422	10	53130136	0.92498	1.091	0.031578	1.4374	0.1673	rs81223427	intron variant	MPP7		actin cytoskeleton organization	intracellular transport
ALGA0106913	9	152717772	0.90738	0.99109	0.035647	1.5449	0.18492	rs81334516	intergenic variant
WU_10_2_9_46447902	9	46447902	0.90318	0.96981	0.03947	1.4333	0.16853	rs330963300	intergenic variant
WU_10_2_2_81039039	2	81039039	0.88158	0.87182	0.044115	1.4844	0.17886	rs336123844	Upstream gene variant		ZNF354C		metabolic process
MARC0044077	14	61110718	0.87918	0.86192	0.048376	1.4769	0.17804	rs80972372	intergenic variant

## Sheet: FZ_TN_005
SNP ID	Chromosome	Position	prob	log10(PO)	qval	alpha	fst	RS ID	Consequence type	Gene Name	Gene Name (5 kb upstream/downstream)	GO BP (go-slim)	General Term GO BP
ALGA0040656	7	40465318	0.994	2.2191	0.0060012	1.658	0.27753	rs80915173	intergenic variant
H3GA0016710	5	71310644	0.9868	1.8736	0.0096019	1.5859	0.26555	rs80943516	intergenic variant
ALGA0040728	7	41135148	0.985	1.8173	0.011402	1.5503	0.25947	rs80944467	intergenic variant
DRGA0004029	3	77581261	0.984	1.7888	0.012553	1.6787	0.28349	rs81299489	intergenic variant
ALGA0019771	3	77636015	0.9826	1.7517	0.013523	1.6303	0.27418	rs81372619	intron variant	WDR92
ALGA0040759	7	41391206	0.9778	1.6438	0.01497	1.5254	0.25503	rs80888904	intergenic variant
ALGA0064156	11	84319272	0.97359	1.5667	0.016603	1.6275	0.27452	rs80931687	intergenic variant
MARC0077330	13	91688478	0.96119	1.3939	0.019379	1.5944	0.27034	rs81262126	intergenic variant
MARC0030580	3	78824119	0.96079	1.3893	0.021582	1.5914	0.26977	rs81224725	intergenic variant
MARC0043684	3	78843194	0.95519	1.3287	0.023905	1.5833	0.26891	rs81236800	intergenic variant
ALGA0007430	1	214290390	0.94599	1.2434	0.026642	1.3916	0.23429	rs81349981	intergenic variant
H3GA0003498	1	214300523	0.94559	1.24	0.028956	1.4228	0.23964	rs81349984	intergenic variant
WU_10_2_12_19082052	12	19082052	0.94259	1.2153	0.031145	1.3773	0.23233	rs342571840	downstream gene variant		FZD2	canonical Wnt signaling pathway	developmental processes
ASGA0029089	6	93287207	0.94159	1.2074	0.033092	1.5041	0.25545	rs81390357	intergenic variant
MARC0001291	12	18147178	0.93839	1.1827	0.034994	1.4039	0.23702	rs80890721	upstream gene variant		PLEKHM1		intracellular transport
ALGA0071764	13	123875499	0.93339	1.1465	0.03697	1.3858	0.23418	rs80900888	intergenic variant
M1GA0024377	15	132890287	0.92198	1.0725	0.039384	1.3559	0.22994	rs81334128	intergenic variant
WU_10_2_5_110911502	5	110911502	0.92098	1.0665	0.041586	1.4398	0.24612	rs336583640	intron variant	IL17REL			cellular process
MARC0022673	7	41217232	0.91638	1.0398	0.043798	1.3536	0.23052	rs80946763	intergenic variant
ASGA0061871	14	20483671	0.90998	1.0047	0.046109	1.3232	0.22487	rs80804743	intergenic variant
ASGA0073608	16	60082082	0.90878	0.99838	0.048257	1.4364	0.24698	rs81460483	intron variant

## Sheet: SB_TN_005
SNP ID	Chromosome	Position	prob	log10(PO)	qval	alpha	fst	RS ID	Consequence type	Gene Name	Gene Name (5 kb upstream/downstream)	GO BP (go-slim)	General Term GO BP
MARC0077330	13	91688478	0.9986	2.8532	0.0014003	1.9141	0.24345	rs81262126	intergenic variant
ASGA0101378	6	4804155	0.96159	1.3986	0.019904	1.6627	0.20865	rs81322462
ALGA0105148	8	17992352	0.94719	1.2537	0.030873	1.5406	0.19054	rs81332406	intergenic variant
ASGA0089965	13	144946742	0.94139	1.2058	0.037808	1.4716	0.1817	rs81308193	intergenic variant
ASGA0091537	13	144981309	0.93819	1.1812	0.042609	1.4719	0.18211	rs81478296	intergenic variant
ASGA0092584	15	12765355	0.93399	1.1507	0.046509	1.6148	0.20423	rs81311355	intergenic variant
ASGA0037989	8	18001094	0.93259	1.1409	0.049496	1.4804	0.18332	rs81406330	intergenic variant
